# Supplementary material for: The Gut Bacteria of Gampsocleis gratiosa (Orthoptera: Tettigoniidae) by Culturomics
Source: Insects. 2025 Jan 27;16(2):123. doi: 10.3390/insects16020123 (PMC11857073; doi:10.3390/insects16020123)
Supplement: Supplementary file 1 [file insects-16-00123-s001.zip]

Archive with 4 entries (4 files):
- Supplementary Table S1. Criteria for determining drug sensitivity of 16 antibiotics.xlsx
- Supplementary Table S2. The pure-culture bacteria in gut bacteria.xlsx
- Supplementary Table S3. The results of the pH gradient culture test.xlsx
- Supplementary Table S4. The specific results of drug susceptibility testing.xlsx
