# Supplementary material for: The Gut Bacteria of Gampsocleis gratiosa (Orthoptera: Tettigoniidae) by Culturomics
Source: Insects. 2025 Jan 27;16(2):123. doi: 10.3390/insects16020123 (PMC11857073; doi:10.3390/insects16020123)
Supplement: Supplementary file 1 [file insects-16-00123-s001.zip › Supplementary Table S1. Criteria for determining drug sensitivity of 16 antibiotics.xlsx]

## Sheet: Sheet1
Sort	Antibiotic	Code	Content/Slice	Judgment criteria (mm)
				Resistant	Intemediary	Sensitive
Sulfonamides	Sulfamethoxazole	SMX	23.75 / 1.25 μg	≤ 10	11-15	≥ 16
Chloramphenicols	Chloroamphenicol	CHL	30 μg	≤ 12	13-17	≥ 18
Tetracyclines	Tetracycline	TCY	30 μg	≤ 14	15-18	≥ 19
Lincomycins	Clindamycin	CLI	2 μg	≤ 14	15-20	≥ 21
	Lincomycin	LIN	2μg	≤ 14	15-20	≥ 21
Aminoglycosides	Gentamicin	CEN	10 μg	≤ 12	13-14	≥ 15
	Streptomycin	STR	10 μg	≤ 11	12-14	≥ 15
Polypeptides	Vancomycin	VAN	30 μg	≤ 14	15-16	≥ 17
	Polymyxin B	POL	300 IU	≤ 8	8-11	≥ 12
Quinolones	Norfloxacin	NOR	10 μg	≤ 12	13-16	≥ 17
	Ofloxacin	OFX	5 μg	≤ 12	13-15	≥ 16
Macrolides	Roxithromycin	RXT	15 μg	≤ 13	14-22	≥ 23
	Erythromycin	ERY	15 μg	≤ 13	14-22	≥ 23
β-lactamides	Ceftazidime	CAZ	30 μg	≤ 14	15-17	≥ 18
	Ampicillin	AMP	10 μg	≤ 13	14-16	≥ 17
	Penicillin	PEN	10 U	≤ 15	15-16	≥ 16
