# Supplementary material for: The Gut Bacteria of Gampsocleis gratiosa (Orthoptera: Tettigoniidae) by Culturomics
Source: Insects. 2025 Jan 27;16(2):123. doi: 10.3390/insects16020123 (PMC11857073; doi:10.3390/insects16020123)
Supplement: Supplementary file 1 [file insects-16-00123-s001.zip › Supplementary Table S2. The pure-culture bacteria in gut bacteria.xlsx]

## Sheet: Sheet1
Strain No.	Species	Similarity (%)	GenBank Accession No.
C49	Acinetobacter baumannii	99.86	OQ405518
L38	Acinetobacter pittii	87.35	OQ405767
L70	Acinetobacter pittii DSM 21653	99.93	OQ405799
G17	Agrococcus lahaulensis	99.5	OQ405620
H50	Alcaligenes faecalis	98.88	OQ405723
L03	Bacillus cereus	99.72	OQ405732
Y57	Bacillus paranthracis	96.96	OQ406222
G07	Bacillus proteolyticus	94	OQ405610
L04	Bacillus tequilensis	99.79	OQ405733
Y68	Bacillus velezensis	99.64	OQ406233
L44	Bordetella trematum	98.93	OQ405773
G60	Brevibacillus agri	99.86	OQ405663
N39	Brevibacillus formosus	99.3	OQ405910
G25	Brevibacillus schisleri	99.43	OQ405628
L29	Brevibacterium frigoritolerans	99.93	OQ405758
C16	Brevundimonas diminuta	99.48	OQ405485
C44	Brevundimonas faecalis	99.09	OQ405513
S25	Citrobacter freundii	99.37	OQ406048
A61	Citrobacter freundii ATCC 8090	99.37	OQ405460
E61	Comamonas kerstersii	99.62	OQ405600
M06	Companilactobacillus ginsenosidimutans	98.77	OQ405805
M47	Companilactobacillus kimchii	99.72	OQ405846
M34	Companilactobacillus versmoldensis	98.42	OQ405833
Y56	Corynebacterium glyciniphilum AJ 3170	97.8	OQ406221
Y59	Corynebacterium variabile	97.89	OQ406224
T38	Cytobacillus	98.61	OQ406129
C28	Cytobacillus kochii	99.38	OQ405497
T04	Cytobacillus oceanisediminis	99.14	OQ406095
E02	Enterobacter hormaechei subsp. hormaechei	99.3	OQ405541
Y48	Enterococcus casseliflavus	99.51	OQ406213
O14	Enterococcus durans	99.65	OQ405961
O01	Enterococcus faecalis	99.72	OQ405948
O15	Enterococcus faecium	99.52	OQ405962
O16	Enterococcus hirae	99.79	OQ405963
O25	Enterococcus lactis	99.72	OQ405972
O36	Enterococcus raffinosus	99.01	OQ405983
S21	Escherichia fergusonii	99.43	OQ406044
T27	Fictibacillus halophilus	99.93	OQ406118
N18	Fictibacillus nanhaiensis	99.86	OQ405889
T30	Fictibacillus phosphorivorans	99.93	OQ406121
N19	Klebsiella aerogenes	99.37	OQ405890
C31	Klebsiella electrica	98.58	OQ405500
S24	Klebsiella granulomatis	98.58	OQ406047
A44	Klebsiella huaxiensis	98.42	OQ405443
H02	Klebsiella michiganensis	99.18	OQ405675
O48	Klebsiella pneumoniae subsp. ozaenae	99.51	OQ405995
A54	Klebsiella pneumoniae subsp. pneumoniae	99.5	OQ405453
E38	Klebsiella pneumoniae subsp. rhinoscleromatis	99.65	OQ405577
S48	Klebsiella quasipneumoniae subsp. Quasipneumoniae	99.5	OQ406071
A31	Klebsiella quasipneumoniae subsp. similipneumoniae	99.58	OQ405430
E01	Klebsiella quasivariicola	99.5	OQ405540
H08	Klebsiella variicola subsp. variicola	99.86	OQ405681
L65	Kluyvera cryocrescens	99.93	OQ405794
C02	Kluyvera georgiana	98.51	OQ405471
C04	Kluyvera intermedia	98.6	OQ405473
Y11	Kurthia gibsonii	99.72	OQ406176
M31	Lactiplantibacillus argentoratensis	100	OQ405830
M36	Lactiplantibacillus pentosus	99.79	OQ405835
M48	Lactococcus lactis subsp. hordniae	99.72	OQ405847
T12	Lactococcus lactis subsp. lactis	99.45	OQ406103
M46	Latilactobacillus curvatus	99.66	OQ405845
M69	Latilactobacillus graminis	99.38	OQ405868
H46	Levilactobacillus brevis	99.31	OQ405719
H16	Levilactobacillus brevis ATCC 14869	99.86	OQ405689
Y61	Lysinibacillus fusiformis	99.58	OQ406226
Y04	Lysinibacillus louembei	100	OQ406169
T14	Mammaliicoccus lentus	99.31	OQ406105
C70	Microbacterium imperiale	99.65	OQ405539
C39	Microbacterium testaceum	99.08	OQ405508
O23	Morganella morganii subsp. morganii	99.44	OQ405970
O60	Morganella morganii subsp. sibonii	99.19	OQ406007
G41	Mycolicibacterium tokaiense	99.64	OQ405644
G42	Nocardiopsis dassonvillei subsp. dassonvillei	99.58	OQ405645
C42	Oceanobacillus kimchii	99.52	OQ405511
T43	Paenibacillus validus	98.61	OQ406134
G27	Paracoccus haematequi	99.55	OQ405630
G16	Paracoccus yeei	99.63	OQ405619
H15	Pediococcus pentosaceus	99.52	OQ405688
T52	Priestia filamentosa	99.36	OQ406143
T35	Priestia megaterium	99.72	OQ406126
T72	Prolinoborus fasciculus	99.78	OQ406163
S17	Proteus columbae	99.35	OQ406040
S47	Proteus faecis	99.42	OQ406070
Y75	Proteus mirabilis	99.5	OQ406240
A30	Proteus terrae subsp. cibarius	99.51	OQ405429
S51	Providencia alcalifaciens DSM 30120	99.37	OQ406074
S40	Providencia rettgeri	99.36	OQ406063
S61	Providencia stuartii	99.43	OQ406084
A57	Providencia vermicola	99.16	OQ405456
E20	Pseudocitrobacter vendiensis	99.37	OQ405559
G52	Pseudomonas aeruginosa	99.58	OQ405655
H32	Secundilactobacillus kimchicus JCM 15530	99.72	OQ405705
H03	Serratia marcescens	99.23	OQ405676
E34	Shigella flexneri	99.44	OQ405573
T28	Solibacillus isronensis	99.17	OQ406119
T02	Staphylococcus saprophyticus subsp. saprophyticus	99.45	OQ406093
L37	Staphylococcus warneri	99.79	OQ405766
Y12	Wohlfahrtiimonas chitiniclastica DSM 18708	98.66	OQ406177
