# Supplementary material for: The Gut Bacteria of Gampsocleis gratiosa (Orthoptera: Tettigoniidae) by Culturomics
Source: Insects. 2025 Jan 27;16(2):123. doi: 10.3390/insects16020123 (PMC11857073; doi:10.3390/insects16020123)
Supplement: Supplementary file 1 [file insects-16-00123-s001.zip › Supplementary Table S3. The results of the pH gradient culture test.xlsx]

## Sheet: Sheet1
Strain No.	pH
	2	4	7	9	11
C49	－	＋－	＋＋	＋－	－
G65	－	＋	＋＋	＋－	－
M45	－	＋	＋－	＋	－
L70	－	－	＋＋＋	＋－	－
L38	－	＋	＋＋＋	＋＋	－
G17	－	＋	＋＋	＋	－
H50	－	－	＋＋	＋	－
Y63	－	－	＋＋＋	＋＋	－
L03	－	＋＋	＋＋＋＋	＋＋＋	－
T53	－	＋＋	＋＋＋＋	＋	－
C47	－	＋＋	＋＋＋＋	＋＋＋	－
G64	－	＋＋	＋＋＋＋	＋＋	－
N72	－	＋＋	＋＋＋＋	＋＋＋	－
Y57	－	－	－	＋＋＋＋	＋－
G07	－	－	＋	＋＋＋	＋＋
L04	＋	－	＋	＋＋－	＋＋
T73	＋	－	＋	＋＋	＋－
C46	＋	－	＋	＋＋－	＋－
G06	＋	－	＋	＋＋	＋＋
Y68	－	－	＋	＋＋－	＋－
L44	－	－	＋	＋＋＋	＋＋
T33	－	－	＋	＋＋	－
G60	－	－	＋	＋＋	－
T70	－	－	－	＋＋	＋
G66	－	－	＋	＋＋	＋
N39	－	－	＋＋	＋＋＋	－
T54	－	－	＋	＋＋	－
G25	－	－	＋	＋＋	－
N44	－	－	＋	＋＋	－
L29	－	－	＋	＋＋＋	＋－
N50	－	＋	＋＋＋	＋－	－
C16	－	＋	＋＋	＋	－
C44	－	＋	＋＋	＋	－
A61	－	－	＋＋	＋－	－
A14	－	－	＋＋＋	＋－	－
S25	－	－	＋＋＋	＋	－
E61	－	－	＋＋＋	＋	－
H26	－	－	＋＋－	＋－	－
Y37	－	＋	＋＋＋－	＋	－
O68	－	＋－	＋＋	＋	－
M06	－	＋－	＋＋	＋	－
M47	－	＋－	＋＋	＋	－
M34	－	＋－	＋＋＋	＋	－
Y56	－	－	＋＋＋	＋	－
Y59	－	－	＋＋－	＋	－
T38	－	－	＋＋＋＋	＋＋	－
N38	－	－	＋＋＋＋	＋＋	－
C28	－	＋	＋＋＋	＋＋	－
T04	－	－	＋＋＋	＋	－
G24	－	－	＋＋＋	＋＋	－
E02	－	－	＋＋＋＋	＋	－
Y48	－	－	＋＋	＋－	－
O14	－	－	＋＋＋	＋	－
C17	－	＋	＋＋＋	＋	－
E56	－	＋	＋＋＋	＋＋	－
Y24	－	－	＋＋＋	＋	－
O01	－	－	＋＋＋	＋	－
O15	－	－	＋＋＋	＋	－
O16	－	－	＋＋＋	＋	－
O25	－	－	＋＋＋	＋	－
O36	－	－	＋＋＋	＋	－
A20	－	－	＋＋＋	＋－	－
E07	－	－	＋＋＋＋	－	－
S21	－	－	＋＋＋	＋	－
T27	－	＋	＋＋＋	＋＋	－
N18	－	－	＋＋＋	＋	－
T30	－	＋	＋＋＋	＋＋	－
L05	－	＋	＋＋＋	＋＋	－
T40	－	＋＋	＋＋＋	＋＋	－
C19	－	＋	＋＋＋	＋＋	－
G70	－	＋	＋＋＋	＋＋	－
N19	－	＋＋	＋＋＋	＋＋	－
M65	－	＋	＋＋＋	＋	－
H41	－	－	＋＋	＋－	－
S24	－	－	＋＋＋	＋＋	－
A44	－	＋	＋＋－	＋	－
A07	－	＋	＋＋＋	＋＋	－
E60	－	－	＋＋＋－	＋＋	－
S45	－	－	＋＋＋－	－	－
A23	－	＋	＋＋＋	＋＋	－
E23	－	－	＋＋＋－	＋＋	－
H39	－	＋	＋＋＋	＋＋	－
O48	－	－	＋＋＋	－	－
A54	－	＋	＋＋＋	＋＋	－
E08	－	－	＋＋＋－	＋＋	－
S14	－	－	＋＋＋－	＋＋－	－
A34	－	＋	＋＋＋	＋＋	－
E38	－	＋	＋＋＋＋	＋＋	－
A24	－	－	＋＋＋	＋	－
E10	－	＋	＋＋＋－	＋＋	－
H07	－	＋	＋＋＋－	＋＋	－
S48	－	＋	＋＋＋－	＋＋	－
A31	－	－	＋＋＋	＋－	－
O02	－	－	＋＋	－	－
N42	－	－	＋＋＋	＋－	－
A67	－	－	＋＋	＋	－
E01	－	－	＋＋＋－	＋＋	－
Y70	－	－	＋＋－	＋	－
S49	－	－	＋＋＋－	＋＋	－
A35	－	－	＋＋＋－	＋＋	－
H08	－	－	＋＋＋	＋－	－
Y73	－	－	＋＋	＋－	－
S19	－	－	＋＋＋－	＋＋	－
L65	－	＋	＋＋＋＋	＋＋	－
T56	－	＋－	＋＋＋	＋＋	－
G61	－	＋－	＋＋＋	＋＋	－
N06	－	＋－	＋＋＋	＋＋	－
A09	－	－	＋－	＋	－
E35	－	＋	＋＋＋	－	－
S08	－	－	＋＋＋	－	－
C02	－	＋	＋＋＋	＋	－
C04	－	＋	＋＋＋	＋	－
A49	－	＋	＋＋＋	＋	－
Y11	－	－	＋＋＋－	＋	－
M31	－	＋－	＋＋	＋	－
M36	－	＋－	＋＋	＋	－
T49	－	＋－	＋＋＋	＋	－
M48	－	＋－	＋＋＋	＋	－
L22	－	＋	＋＋－	＋	－
T12	－	＋	＋＋	＋	－
C43	－	＋－	＋＋	＋－	－
G45	－	＋－	＋＋	＋	－
N64	－	＋－	＋＋	＋	－
M05	－	＋－	＋＋	＋	－
M46	－	＋＋	＋＋＋	－	－
M69	－	＋＋	＋＋＋	＋	－
M61	－	＋－	＋＋	＋	－
H16	－	－	＋＋－	－	－
M56	－	＋－	＋＋	＋	－
H46	－	－	＋＋－	＋	－
Y61	－	＋	＋＋＋－	＋－	－
Y04	－	－	＋＋＋－	＋	－
T14	－	－	＋＋＋	＋＋	－
G49	－	－	＋＋＋	＋＋	－
C70	－	＋	＋＋＋	＋＋	－
C39	－	＋	＋＋	＋－	－
O23	－	－	＋＋＋	＋－	－
A02	－	＋	＋＋＋	＋－	－
O60	－	＋	＋＋＋	＋－	－
G41	－	＋	＋＋	＋	－
G42	－	＋	＋＋	＋－	－
C42	－	＋	＋＋	＋	－
T43	－	＋	＋＋	＋	－
G27	－	＋	＋＋	＋	－
G16	－	＋	＋＋	＋	－
H15	－	－	＋＋	＋	－
T52	－	＋	＋＋＋	＋＋	－
T35	－	＋	＋＋＋	＋＋	－
L59	－	＋	＋＋	＋	－
T72	－	＋	＋＋	＋	－
Y66	－	－	＋＋	＋	－
S17	－	－	＋＋－	＋－	－
A28	－	－	＋－	＋	－
Y01	－	－	＋＋	＋	－
S47	－	－	＋＋＋	＋	－
A03	－	－	＋＋	＋－	－
Y75	－	－	＋＋	＋	－
O31	－	－	＋＋	－	－
A30	－	－	＋＋	＋－	－
S51	－	－	＋＋＋	＋＋	－
E03	－	＋	＋＋＋	＋＋	－
S40	－	－	＋＋＋－	＋＋	－
S61	－	＋	＋＋＋－	＋＋	－
A57	－	＋	＋＋＋	＋－	－
Y69	－	－	＋＋＋－	＋	－
O64	－	－	＋＋＋	＋－	－
S60	－	－	＋＋＋－	＋＋	－
E20	－	－	＋＋＋－	＋	－
H17	－	－	＋＋＋	＋	－
O52	－	－	＋＋＋	－	－
S37	－	－	＋＋＋－	＋－	－
L57	－	＋	＋＋＋＋	＋＋	－
T36	－	＋	＋＋＋＋	＋＋	－
C34	－	＋	＋＋＋＋	＋＋	－
G52	－	＋	＋＋＋＋	＋＋	－
N70	－	＋	＋＋＋＋	＋＋	－
M59	－	＋	＋＋＋	＋＋	－
C31	－	＋	＋＋＋	＋－	－
H32	－	－	＋＋	＋	－
H03	－	－	＋＋＋	＋	－
A50	－	＋	＋＋＋	＋＋	－
E34	－	＋	＋＋＋＋	＋＋	－
T28	－	－	＋＋＋＋	＋＋	－
T02	－	＋	＋＋＋	＋＋	－
G63	－	＋	＋＋＋	＋＋	－
L37	－	＋	＋＋＋	＋＋	－
Y12	－	－	＋＋－	＋	－
*The degree of colony growth from small to large was － ＜ ＋ ＜ ＋－ ＜ ＋＋ ＜ ＋＋－ ＜ ＋＋＋ ＜ ＋＋＋ ＜ ＋＋＋＋。
