# Supplementary material for: The Gut Bacteria of Gampsocleis gratiosa (Orthoptera: Tettigoniidae) by Culturomics
Source: Insects. 2025 Jan 27;16(2):123. doi: 10.3390/insects16020123 (PMC11857073; doi:10.3390/insects16020123)
Supplement: Supplementary file 1 [file insects-16-00123-s001.zip › Supplementary Table S4. The specific results of drug susceptibility testing.xlsx]

## Sheet: Sheet1
Strain No.	Penicillin	Ampicillin	Ceftazidime	Erythromycin	Roxithromycin	Ofloxacin	Norfloxacin	Polymyxin B	Vancomycin	Streptomycin	Gentamicin	Lincomycin	Clindamycin	Tetracycline	Chloramphenicol	Cotrimoxazole
L03	0	0	9.09	22.16	21.1	27.13	25.34	9.32	16.2	21.9	22.4	15.2	22	17.5	25.27	0
L04	17.75	17.59	26.23	25.04	26.24	31.09	27.87	0	9.7	15.45	21.5	0	9.8	16.25	25.85	29.31
L29	18.65	22.64	9.42	38.83	33.52	26.73	12.35	24.32	24.3	0	34.41	33.82	25	38.93	19.23	32.74
L37	10.93	11.02	16.53	0	0	29.88	25.13	15.1	19.5	21.35	26.5	9.21	9.3	36.2	28.2	26.98
L38	0	0	21	0	0	48.63	34.52	0	0	11.13	12.73	9	0	9.05	0	0
L44	14.52	23.97	21.2	22.97	23.43	19.94	20.12	16.18	0	19.57	21.95	0	0	25.72	22.6	14.21
L65	18.35	18.19	21.38	0	0	20.6	26.09	11.1	0	16.55	23.63	0	0	28.43	19.8	21.58
L70	0	0	22	0	0	27.27	19.73	14.7	0	12.33	17.46	0	0	12.42	0	29.52
T02	20	20.93	12.85	18.78	19.36	19.99	20.1	11.4	12.17	22.67	22.76	13.33	19.28	10	13.12	0
T04	18.87	14.23	14.93	19.5	20.5	23.01	29.7	11.66	0	28.8	21.19	0	8.1	30.15	13.16	0
T12	0	0	23.3	11.76	12.54	22.15	28.5	13.46	9.32	14.74	23.55	0	0	26.68	18.61	0
T27	27.1	27.32	7.45	24.46	25.93	30.15	28.87	16.02	10.4	24.22	24.3	10.2	14.7	27.62	26.12	0
T28	34.52	36.68	18.47	16.4	15.94	20.9	24.17	12.38	22.65	0	27.84	23.1	30.5	27.54	23.35	0
T30	24.2	23.11	7.98	24.11	25.04	31.23	31.34	14.55	0	24.53	22.99	0	12.97	27.62	25.86	0
T35	23.05	23	19.51	20.1	20.95	21.93	27.23	11.89	23	21.65	24.25	0	0	31.1	20.1	15.8
T38	15.55	15.78	16.32	17.64	18.2	24.66	26.79	12.08	25.5	23.6	27.17	18.9	23.73	33.34	14.68	0
T43	43.85	43.82	20.89	29.32	29.5	27.33	25.13	14.82	0	23	30.61	0	0	30.67	28.22	23.96
T52	16.11	14.21	11.5	14.15	15.5	25.31	31.15	13.21	0	15.1	25.2	0	9.99	30.65	14.06	42.4
T72	28.2	27.68	18.56	29.8	30.2	34.51	24.3	15.7	18.74	30.34	22.4	0	0	30.4	29.89	25.12
C02	32.02	29.56	22.47	0	0	30.12	31.59	11.72	0	23.5	20.25	0	13.6	23.25	19.62	20.72
C04	0	0	20.05	0	0	23.26	23.88	10.15	0	17.7	19.6	0	0	21.8	24.05	19.32
C16	9.27	11.82	0	20.75	19.4	23.32	20.44	0	17.62	11.58	24.32	0	8.12	32.66	23.49	0
C28	11.59	11.65	15.15	15.45	17.28	25.1	23.5	11.59	26.7	21.75	33.16	20.8	25.15	38.67	16.59	25.25
C31	0	0	25.6	0	0	29	35.85	13.18	0	21.65	22.97	0	8.82	20.1	25	14.04
C39	35.47	30.33	13.25	35.54	36.5	27.14	22.44	13.65	0	23.6	23.4	0	0	27.25	33.62	0
C42	27.03	25.71	24.85	30.84	29.93	27.94	34.66	20.8	20.4	29.4	30	11.4	14.3	39.5	32.95	29.82
C44	0	0	0	22.45	20	24.12	19.34	0	17.42	10.98	23.78	0	0	31.75	24.24	0
C49	8.92	9.86	12.13	12.23	14.68	26.85	29.67	11.8	0	14.76	19.66	0	0	18.5	10.41	15.15
C70	35.1	33.3	11.65	31.14	31.25	26.15	22.38	13.98	25.4	18.25	21.14	12.55	14.66	33.62	32.93	0
G07	0	0	16.79	27.8	28.55	28.5	18.62	0	20.16	20.9	26.5	0	0	36.18	26.21	0
G16	10.65	10.03	0	27.56	22.56	26.54	22.11	0	21.38	11.84	24.5	0	8.1	37.98	27.1	0
G17	9.02	13.51	36.7	25.05	28.16	21.6	24.7	16.54	17.7	22.05	29.8	11.9	19.3	34.81	44.13	38.69
G25	9.22	11.74	28.22	33.4	32.07	25.1	21.79	12.88	22.6	10.6	27.38	0	10.4	33.65	17.13	22.73
G27	0	0	30.49	48.1	50.09	31.3	28.91	21.1	0	22.4	23.6	0	0	25.3	36.46	27.19
G41	0	0	35.89	67.28	69.1	28.1	28.64	44.1	33.4	37.05	44.42	0	0	56.36	20.5	31.39
G42	33.34	23.03	21.12	13.84	13.42	12.12	27.8	32.62	29.14	47.96	63.12	22.62	37.41	60.12	13.89	26
G49	36.85	37.28	18.66	0	0	21.17	24.36	8.75	0	20.4	20.72	0	0	25.6	17.72	19.1
G52	0	0	17.68	0	0	22.68	23.88	12.85	0	15.35	22.45	0	8.5	15.95	18.86	10.98
G60	14.77	17.43	24.86	0	0	31.87	28.25	12.68	11	16.25	22.6	0	0	13.95	23.93	0
N18	25.63	26.48	8.1	24.62	25.57	29.12	29.67	15.89	11.54	23.99	23.87	0	10.48	27.62	25.75	0
N19	0	0	22.16	9.92	9.85	27.34	28.34	12.33	0	21.8	21.19	0	9.7	23.98	25.7	23.12
N39	35.5	37.44	38.1	32.73	36.56	32.99	26.79	14.1	8.42	21.47	22.82	0	8.7	26.99	0	23.2
M06	0	0	0	32.66	35.41	22.73	26.77	16.4	0	0	30.81	29	34.32	31.54	26.84	0
M31	0	0	14.5	46.63	46.61	29.42	0	17.04	34.34	32.72	26.52	14	31.87	50	17.12	27.95
H15	29.67	27.14	14.17	0	0	15	0	24	32	0	49.44	26.24	0	26.34	0	0
H16	0	0	26.61	48.56	49.3	26.62	25.3	27.5	23.2	32.55	23.95	0	0	30.45	27.15	0
H32	0	38.44	0	0	0	26.24	21.45	30.73	0	31.74	50.52	53.72	0	0	31.21	0
H46	0	0	22.8	35.5	27.43	33.42	33.31	20.12	19.82	30.64	29.24	10.74	0	35.33	39.94	22.16
H50	21.72	23.92	22.92	20.12	20.7	13.47	0	15.92	0	15.32	21.52	0	0	8.74	0	0
Y04	28.62	30.18	14.32	25.21	22.26	23.72	21.22	18.48	17.76	21.76	23.94	22.56	26.42	0	20.8	14.3
Y11	37.62	31.27	9	13.58	20.24	14.03	19.57	15.47	18.31	30.24	24.73	0	24.07	0	0	26.01
Y12	27	30.72	25.32	24.54	24.31	27.51	27.53	16	9.42	17.42	15.43	0	17.1	30.21	27.52	20.83
Y48	33.2	33.97	24.51	0	0	24	18.06	10.41	21.78	21.13	0	0	0	9	20.92	0
Y56	33.12	33.3	20.23	17	17.63	31.62	20.65	19.83	23.74	28.82	29.77	24.73	23.16	18.6	29.82	14.61
M34	0	0	0	42.66	45.41	32.73	26.77	24.4	0	0	34.81	39	54.32	35.54	32.84	0
M36	0	0	0	47.7	47.23	29.55	23.1	19.5	22	22.55	26.4	10.55	8.7	48.45	35.3	0
M46	20.42	23.62	26.1	29.72	27.66	29.55	24.73	18.65	16.1	29.44	29.3	0	0	32.32	35.52	20.1
M47	0	0	13.32	43.6	45.5	24.15	29.32	16.1	0	22.7	32.54	34.5	44	34.72	27	0
M48	0	0	24.4	38	39.73	22.74	19.22	12.95	26	24.82	25.63	32.64	33.61	39.72	27.95	24.82
M69	31.38	28.89	0	34.82	36.57	29.95	27.12	12.5	0	24.83	36.64	18.13	37.46	28.64	24.9	0
A30	0	0	28.2	0	0	31.58	33.05	0	0	19.94	21.13	0	0	0	17.7	0
A31	11.42	19.22	23.84	8.94	0	21.62	23.74	13.72	0	18.52	9.72	0	12.38	8.32	22.86	0
A44	0	10	21.63	9.8	0	28.65	30.31	13	0	21.84	21.33	0	0	21.65	24.32	23.05
A54	0	0	26.12	0	0	30.07	25.67	13.56	0	17.66	18.54	0	0	25.88	21.64	20.97
A57	0	0	25.72	0	0	16.86	21.82	0	0	15.62	20.13	0	7.55	9.05	0	22.53
A61	0	0	22.58	0	0	13.04	0	16.58	0	20.76	10	0	0	0	23.35	0
E01	17.43	22	0	14.73	10.63	22.85	21.07	0	21.58	17.63	17.24	10.45	10.33	33.01	28	0
E02	0	0	23.97	10.4	9.42	18.43	18.52	12.82	7.62	11.92	18.56	0	0	0	0	0
E20	0	17.14	29.24	13.76	0	27.84	29.95	15.44	0	17.38	17.47	0	0	18.75	16.63	0
E34	0	0	18.14	14.3	0	25.98	24.72	12.26	0	16.48	18.42	0	0	9.86	18.7	23
E38	0	10.62	28.38	0	0	31.06	29.32	15.12	0	16.5	16.42	0	9.35	24.92	22.24	23.62
E61	39.74	25.33	12.64	0	0	0	60.1	14.08	0	0	16.74	22.47	37.72	30.54	25.5	36
H02	0	16.24	24.43	14.21	0	32.72	32	13.42	0	20	20.23	0	0	23.24	22.72	24.99
H03	25.23	28	12.54	35.12	38.74	14.87	0	22.72	21.75	0	48.52	0	0	39.12	0	0
H08	0	10	0	14.24	0	48.97	30.99	18.63	0	17.89	22.64	0	0	0	26.67	0
Y57	10.52	0	7.62	15.78	15.9	22.44	22.7	9.34	13.74	22.72	23.14	20.52	14.04	21.62	14.12	0
Y59	35	27.26	21.97	13.24	13.34	27.52	25.13	19.32	24.34	27.24	32.64	19.21	16.62	32.4	24.3	8.96
Y61	14.35	10	11.72	27.31	21	28.22	32.92	14.42	0	0	12.11	0	10.33	0	23.52	21.97
Y68	0	0	0	28.14	28	22.26	22.78	0	9.1	23.76	20.54	0	0	18.64	20.98	0
Y75	20.24	24.32	28.22	0	0	32.74	34.44	0	0	23.82	20.86	0	0	8.46	16.22	26.12
O01	9.07	11.61	29.52	21.15	20.05	25.5	26.24	0	16.8	27.45	32.92	11.4	11.6	18.84	41.68	0
O14	0	0	22.12	24.56	26.31	22.65	23.36	0	16.66	0	14.68	0	0	0	19.43	0
O15	0	0	0	23.42	20.72	18.12	16.86	0	25.73	15.45	17.93	9.97	11.54	13.33	21.58	0
O16	37.66	38.15	23.82	27.96	27.9	24.33	24.74	0	22.42	18.56	21.8	23.32	11.37	13	20.41	0
O23	24.27	22.56	0	20.13	22.2	17.64	15.83	0	18.93	14.99	12.22	0	0	0	16.33	0
O25	0	0	25.46	23.67	24.45	26.5	28.1	0	17.82	0	14.13	0	0	0	17.62	0
O36	25.28	31.7	0	12	0	21.94	18.72	10.41	18.73	0	14.22	0	0	0	14.51	0
O48	0	0	27.62	11.72	0	32.06	24.92	14.12	0	18.68	19.4	0	0	27.42	20.8	22.86
O60	26.57	28.85	0	20.81	19.72	18.74	15.14	0	17.92	14.31	13.52	0	0	0	15.73	0
S17	0	0	26.41	0	0	31.67	33.46	0	0	16.32	17.32	0	0	0	16.63	0
S21	0	0	13.31	0	0	38.2	40.12	13.62	0	0	11.05	0	0	11.62	10.99	0
S24	0	10	23.92	9.1	0	28.95	31.06	16.38	0	20.76	22.36	0	0	21.98	24.27	22.65
S25	0	16.78	24.53	0	0	21.38	18.12	13.98	0	20.8	18.32	0	0	0	21.84	21.76
S40	25.92	23.82	28.45	0	0	28.1	29.65	0	0	19.31	18.84	0	8.96	13.84	25.41	19.21
S47	0	0	27	0	0	32.94	34.25	0	0	13.42	17.71	0	9.32	10.82	21.91	0
S48	0	0	22.46	12.98	8.56	24.44	21.92	14.56	0	20.22	22.13	0	0	27.16	22.74	15.84
S51	15.38	23.58	31.32	0	0	28.13	34.32	0	0	19.52	20.73	0	0	0	22.61	21.91
S61	0	20.6	24.62	9	0	26.75	27.54	0	0	15.55	18.35	0	0	0	21.78	0
